# Supplementary material for: Commiphora myrrh Supplementation Protects and Cures Ethanol-Induced Oxidative Alterations of Gastric Ulceration in Rats
Source: Antioxidants (Basel). 2021 Nov 19;10(11):1836. doi: 10.3390/antiox10111836 (PMC8614819; doi:10.3390/antiox10111836)
Supplement: Supplementary file 1 [file antioxidants-10-01836-s001.zip]

Archive with 1 entries (1 files):
- antioxidants-1397007-supplementary.pdf
